# Supplementary material for: Sex Difference in Disease-Related Adverse Events Post-Diagnosis of Lung Cancer Brain Metastases in Medicare Individuals ≥ 66 Years of Age
Source: Cancers (Basel). 2024 Aug 28;16(17):2986. doi: 10.3390/cancers16172986 (PMC11394199; doi:10.3390/cancers16172986)
Supplement: Supplementary file 1 [file cancers-16-02986-s001.zip]

Archive with 4 entries (4 files):
- Suppl Figure S1 .png
- Suppl Figure S2.png
- Suppl Table S1.pdf
- Suppl Table S2.pdf
